# Supplementary material for: Genetic and Environmental Factors Contributing to Parkinson's Disease: A Case-Control Study in the Cypriot Population
Source: Front Neurol. 2019 Oct 17;10:1047. doi: 10.3389/fneur.2019.01047 (PMC6812688; doi:10.3389/fneur.2019.01047)
Supplement: Supplementary file 1 [file Data_Sheet_1.xlsx]

## Sheet: Supplementary Table 1 
Supplemental Table 1: Summarized data for the 13 previously identified SNPs
#	SNP	Gene	Alleles	Risk allele	Chromosomal Location	OR (95% CI)	Reference
1	rs12185268	SPPL2C	A/G	A	Chr17: 45,846,317	0.77 (0.72–0.82)	Do et al., 2011 [1]
2	rs10513789	MCCC1	G/T	T	Chr3: 182,760,073	0.80 (0.75–0.86)	Do et al., 2011 [1]
3	rs6599389	TMEM175	A/G	A	Chr4: 945,325	1.31 (1.19–1.44)	Do et al., 2011 [1]
4	rs356220	SNCA	C/T	T	Chr4: 89,720,189	1.32 (1.26–1.38)	Do et al., 2011 [1]
5	rs7617877	LINC00693	A/G	A	Chr3: 28,664,273	1.23 (1.13-1.33)	Spencer et al., 2011 [2]
6	rs17115100	CYP17A1	G/T	T	Chr10: 102,831,636	0.80 (NR)	Do et al., 2011 [1]
7	rs10464059	chr5:180367208	A/G	A	Chr5:180,367,208	1.33 (1.19–1.52)	Do et al., 2011 [1]
8	rs13312	USP24	C/G	G	Chr1: 55,067,069	0.76 (0.66–0.86)	Do et al., 2011 [1]
9	rs1801582	PARK2	C/G	G	Chr6:161,386,823	0.79 (0.64–0.97)	Do et al., 2011 [1]
10	rs4837628	BRINP1	C/T	T	Chr9:119,297,431	0.79 (0.72–0.87)	Do et al., 2011 [1]
11	rs823118	NUCKS1	C/T	T	chr1:205,723,572	1.12 (NR)	Nalls et al., 2014 [3]
12	rs356182	SNCA	A/G	G	Chr4: 89,704,960	0.76 (NR)	Nalls et al., 2014 [3]
13	rs17649553	MAPT	C/T	C	chr17: 43,994,648	0.77 (0.74-0.80)	Nalls et al., 2014 [3]
1. Do, C.B., et al., Web-Based Genome-Wide Association Study Identifies Two Novel Loci and a Substantial Genetic Component for Parkinson's Disease. PLoS Genet, 2011. 7(6): p. e1002141.
2. Dissection of the genetics of Parkinson's disease identifies an additional association 5′ of SNCA and multiple associated haplotypes at 17q21. Human Molecular Genetics, 2011. 20(2): p. 345-353.
3. Nalls, M.A., et al., Large-scale meta-analysis of genome-wide association data identifies six new risk loci for Parkinson's disease. Nature Genetics, 2014. 46(9): p. 989-93.

## Sheet: Supplementary Table 2
Supplemental Table 2: Summarized data of demographic characteristics
Variable		Total	Cases	Controls	p-value* (test)
Current age	N	691	229	462	<0.0001 (Wilcoxon)
	Median (IQR)	67 (17)	70 (12)	64.5 (16)
Age at Baseline	N	685	226	455	<0.0001 (Wilcoxon)
	Median (IQR)	64 (15)	62 (16)	64.5 (16)
No of children	N	691	229	462	0.87 (Wilcoxon)
	Median (IQR)	3 (1)	3 (1)	3 (1)
No of children born	N	335	104	231	0.65 (Wilcoxon)
	Median (IQR)	3 (1)	3 (1)	3 (1)
Gender
Male	N (%)	358 (51.5)	127 (54.5)	231 (50.0)	0.26 (chi-square)
Female	N (%)	337 (48.5)	106 (45.5)	231 (50.0)
BMI**					0.01 (chi-square)
20-25	N (%)	165 (27.3)	64 (34.0)	101 (24.3)
≤20	N (%)	21 (3.5)	13 (6.9)	8 (1.9)
25-30	N (%)	252 (41.7)	78 (41.5)	174 (41.8)
>30	N (%)	166 (27.5)	33 (17.6)	133 (32.0)
Supplemental Table 3: Detailed descriptivwe characterestics of Cypriot PD cases and controls
Place of origin
Nicosia	N (%)	265 (38.9)	93 (41.9)	172 (37.4)	0.85 (chi-square)
Limassol	N (%)	112 (16.4)	33 (14.9)	79 (17.2)
Larnaca	N (%)	63 (9.2)	18 (8.1)	45 (9.8)
Paphos	N (%)	91 (13.3)	31 (14.0)	60 (13.0)
Ammochostos	N (%)	114 (16.7)	36 (16.2)	78 (17.0)
Kerynia	N (%)	37 (5.4)	11 (5.0)	26 (5.7)
Place of residence
Nicosia	N (%)	338 (48.91)	115 (50.00)	223 (48.37)	0.92 (chi-square)
Limassol	N (%)	145 (20.98)	48 (20.87)	97 (21.04)
Larnaca	N (%)	96 (13.89)	28 (12.17)	68 (14.75)
Paphos	N (%)	86 (12.45)	30 (13.04)	56 (12.15)
Ammochostos	N (%)	26 (3.76)	9 (3.91)	17 (3.69)
Education Level
Primary School	N (%)	281 (40.5)	104 (45.4)	177 (38.0)	0.13 (chi-square)
Secondary School	N (%)	94 (13.5)	23 (10.0)	71 (15.3)
High School	N (%)	199 (28.7)	61 (26.6)	138 (29.7)
Bachelor’s Degree or Higher	N (%)	120 (17.3)	41 (17.9)	79 (17.0)
Marital Status
Married	N (%)	552 (79.5)	177 (77.3)	375 (80.6)	0.51 (chi-square)
Single	N (%)	18 (2.6)	5 (2.2)	13 (2.8)
Divorced	N (%)	30 (4.3)	13 (5.7)	17 (3.7)
Widowed	N (%)	94 (13.5)	34 (14.9)	60 (12.9)
Retirement
Not Yet	N (%)	198 (30.8)	30 (14.1)	168 (39.2)	<0.001 (chi-square)
Yes	N (%)	320 (49.8)	113 (53.1)	207 (48.3)
Yes, Early	N (%)	124 (19.3)	70 (32.9)	54 (12.6)
Occupational Status
Mostly sedentary	N (%)	209 (33.0)	69 (32.5)	140 (33.2)	0.36 (chi-square)
Mostly Standing	N (%)	194 (30.6)	56 (26.4)	138 (32.7)
Manual Labor	N (%)	176 (27.8)	66 (31.2)	110 (26.1)
Heavy Manual Labor	N (%)	55 (8.7)	21 (9.9)	34 (8.1)
*P-value nominal significance threshold=0.05
** Body Mass Index (BMI) was classified into quartiles. The classification did not follow World Health Organization’s (WHO) standards for the first two categories due to sample size constrictions. For the ‘underweight’ and ‘normal weight’ categories BMI 20 was used as a cutoff instead of 18.5. The third BMI category follows WHO’s standards for ‘Overweight’ and the fourth category includes ‘Obesit…

## Sheet: Supplementary Table 3
Supplemental Table 3: BMI and PD association in Cypriot PD cases and controls
Variable		Total	Cases	Controls	OR (95% CI)	p-value* (logistic regression)	p-trend* (logistic regression)
BMI**
20-25	N (%)	165 (27.3)	64 (34.0)	101 (24.3)	1		<0.0001
≤20	N (%)	21 (3.5)	13 (6.9)	8 (1.9)	2.56 (1.01-6.53)	0.05
25-30	N (%)	252 (41.7)	78 (41.5)	174 (41.8)	0.71 (0.47-1.07)	0.1
>30	N (%)	166 (27.5)	33 (17.6)	133 (32.0)	0.39 (0.24-0.64	<0.0001
*P-value nominal significance threshold=0.05
**Body Mass Index (BMI) was classified into quartiles. The classification did not follow World Health Organization’s (WHO) standards for the first two categories due to sample size constrictions. For the ‘underweight’ and ‘normal weight’ categories BMI 20 was used as a cutoff instead of 18.5. The third BMI category follows WHO’s standards for ‘Overweight’ and the fourth category includes ‘Obesity…

## Sheet: Supplementary table 4
Supplemental Table 4: Retirement status and PD association in Cypriot PD cases and controls
Variable		Total	Cases	Controls	OR* (95% CI)	p-value** (logistic regression)
Retirement
Not Yet	N (%)	198 (30.8)	30 (14.1)	168 (39.2)	1
Yes	N (%)	320 (49.8)	113 (53.1)	207 (48.3)	2.0 (1.12-3.58)	0.02
Yes, Early	N (%)	124 (19.3)	70 (32.9)	54 (12.6)	5.83 (3.35-10.16)	<0.0001
*Logistic Regression adjusted for current age
**P-value nominal significance threshold=0.05

## Sheet: Supplementary table 5
Supplemental Table 5: Summarized data of the association of lifestyle exposure factors and PD in the Cypriot population^
Variable		Total	Cases	Controls	OR* (95%CI)	p-value** (logistic regression)	p-trend*** (logistic regression)
Smoking
Current Smoking Status
Non Smokers	N (%)	571 (82.8)	199 (87.3)	372 (80.5)	1		0.01
Current Smokers	N (%)	105 (15.2)	28 (12.3)	77 (16.7)	0.68 (0.43-1.08)	0.1
Casual Smokers	N (%)	14 (2.0)	1 (0.4)	13 (2.8)	0.14 (0.02-1.11)	0.06
Ever Smoking Status
Never Smokers	N (%)	397 (57.6)	142 (62.3)	255 (55.3)	1		0.06
Past Smokers	N (%)	187 (27.1)	58 (25.4)	129 (20.0)	0.81 (0.56-1.17)	0.26
Current Smokers	N (%)	105 (15.2)	28 (12.3)	77 (16.7)	0.65 (0.40-1.05)	0.08
Ever Smoking Daily
Never Smokers	N (%)	397 (57.6)	142 (62.3)	255 (55.3)	1		NA
Ever Smokers	N (%)	292 (42.4)	86 (37.7)	206 (44.7)	0.75 (0.54-1.04)	0.08
Duration of Smoking (Years)*Q4
Q0: 0	N (%)	379 (57.6)	139 (65.0)	240 (54.1)	1		0.04
Q1: 0-15	N (%)	69 (10.5)	21 (9.8)	48 (10.8)	0.76 (0.43-1.31)	0.32
Q2: 15-25	N (%)	65 (9.9)	15 (7.0)	50 (11.3)	0.52 (0.28-0.96)	0.03
Q3: 25-38	N (%)	74 (11.3)	20 (9.3)	54 (12.2)	0.91 (0.37-1.11)	0.11
Q4: 38-70	N (%)	71 (10.8)	19 (8.9)	52 (11.7)	0.63 (0.36-1.11)	0.11
Years since quitting smoking
<20 years	N (%)	106 (54.9)	33 (57.9)	73 (53.7)	1
> 20 years	N (%)	87 (45.1)	24 (42.1)	63 (46.3)	0.84 (0.45-1.57)	0.59
Cumulative smoking (cigarettes over lifetime)
Q0: 0	N (%)	377 (58.9)	138 (65.4)	239 (55.7)	1		0.02
Q1: 1-48000	N (%)	53 (8.3)	14 (6.6)	39 (9.1)	0.62 (0.33-1.19)	0.15
Q2: 48000-132000	N (%)	50 (7.8)	17 (8.1)	33 (7.7)	0.89 (0.48-1.66)	0.72
Q3: 132000-275000	N (%)	53 (8.3)	16 (7.6)	37 (8.6)	0.75 (0.40-1.40)	0.36
Q4: 275000-438000	N (%)	54 (8.4)	15 (7.1)	39 (9.1)	0.67 (0.35-1.25)	0.21
Q5: 438000-1940000	N (%)	53 (8.3)	11 (5.2)	42 (9.8)	0.45 (0.23-0.91)	0.026
Coffee consumption
Coffee consumption
No	N (%)	43 (6.2)	15 (6.6)	28 (5.9)	1		NA
Yes	N (%)	644 (93.7)	213 (93.4)	501 (94.1)	0.77 (0.38-1.58)	0.48
Total coffee consumption (cups per month)
Q1: 0-28	N (%)	187 (27.5)	77 (34.1)	110 (24.3)	1		0.009
Q2: 28-56	N (%)	180 (26.5)	57 (25.2)	123 (27.2)	0.66 (0.43-1.02)	0.06
Q3: 56-84	N (%)	168 (24.7)	53 (23.5)	115 (25.4)	0.66 (0.43-1.02)	0.06
Q4: 84-420	N (%)	144 (21.2)	39 (17.3)	105 (23.2)	0.53 (0.33-0.85)	0.008
Unfiltered Coffee
Q0: 0	N (%)	370 (54.4)	138 (61.1)	232 (51.1)	1		0.008
Q1: <28	N (%)	64 (9.4)	21 (9.3)	43 (9.5)	0.82 (0.47-1.44)	0.49
Q2: 28	N (%)	151 (22.2)	44 (19.5)	107 (23.6)	0.69 (0.46-1.04)	0.08
Q3: >28	N (%)	95 (14.0)	23 (10.2)	72 (15.9)	0.54 (0.32-0.90)	0.02
Filtered Coffee
No	N (%)	657 (96.6)	220 (96.9)	437 (96.5)	1
Yes	N (%)	23 (3.4)	7 (3.1)	16 (3.5)	0.86 (0.35-2.14)	0.76
Cypriot coffee
Q1: 0-25	N (%)	174 (25.6)	65 (28.6)	109 (24.0)	1		0.15
Q2: 25-42	N (%)	179 (26.3)	55 (24.2)	124 (27.3)	0.74 (0.48-1.16)	0.19
Q3: 42-70	N (%)	190 (27.9)	67 (29.5)	123 (27.1)	0.91 (0.60-1.40)	0.68
Q4: 70-420	N (%)	138 (20.3)	40 (17.6)	98 (21.6)	0.68 (0.42-1.11)	0.42
Alcohol Consumption
Total Beer (glasses per month)
0	N (%)	355 (50.8)	110 (47.2)	241 (51.7)	1		0.37
Q1: 0-2	N (%)	86 (12.3)	33 (14.2)	53 (11.4)	1.36 (0.84-2.23)	0.21
Q2: 2-6.8	N (%)	85 (12.2)	25 (10.7)	60 (12.9)	0.91 (0.54-1.53)	0.73
Q3: 6.8-21.8	N (%)	87 (12.4)	34 (14.6)	53 (11.4)	1.41 (0.86-2.28)	0.17
Q4: 21.8-448	N (%)	90 (12.8)	31 (13.3)	59 (12.7)	1.15 (0.71-1.88)	0.57
Total Wine (glasses per month)
0	N (%)	396 (56.3)	135 (57.9)	257 (55.2)	1		0.09
Q1: 0-1.2	N (%)	77 (11.0)	30 (12.9)	47 (10.1)	1.22 (0.73-2.01)	0.45
Q2: 1.2-3.75	N (%)	71 (10.1)	24 (10.3)	47 (10.1)	0.97 (0.57-1.66)	0.92
Q3: 3.75-10.5	N (%)	82 (11.7)	27 (11.6)	55 (11.8)	0.93 (0.56-1.55)	0.79
Q4: 10.5-134	N (%)	77 (10.9)	17 (7.3)	60 (12.9)	0.54 (0.30-0.96)	0.04
Total Spirits (glasses per month)
0	N (%)	457 (65.0)	153 (65.7)	300 (64.4)	1		0.61
Q1: 0-2	N (%)	65 (9.3)	20 (8.6)	45 (9.7)	0.87 (0.50-1.53)	0.63
Q2: 2-6.8	N (%)	59 (8.4)	20 (8.6)	39 (8.4)	1.01 (0.57-1.78)	0.99
Q3: 6.8-21.8	N (%)	60 (8.5)	25 (10.7)	35 (7.5)	1.40 (0.81-2.42)	0.23
Q4: 21.8-154	N (%)	62 (8.8)	15 (6.4)	47 (10.1)	0.63 (0.34-1.16)	0.13
Total Alcohol (glasses per month)
0	N (%)	234 (33.3)	77 (33.0)	153 (32.8)	1		0.65
Q1: 0-2.5	N (%)	118 (16.8)	43 (18.4)	75 (16.1)	1.14 (0.72-1.81)	0.58
Q2: 2.5-11.4	N (%)	117 (16.6)	36 (15.5)	81 (17.4)	0.88 (0.55-1.43)	0.61
Q3: 11.4-33.4	N (%)	117 (16.6)	41 (17.6)	76 (16.3)	1.07 (0.67-1.71)	0.67
Q4: 33.4-496	N (%)	117 (16.6)	36 (15.5)	81 (17.4)	0.88 (0.55-1.43)	0.61
Food dietary habits^^ (Frequency of consumption per month)
Fish
Q1: 0-1	N (%)	175 (25.3)	66 (29.2)	109 (23.4)	1		0.05
Q2: 1-3.25	N (%)	180 (26.1)	57 (25.2)	123 (26.5)	0.77 (0.49-1.19)	0.23
Q3: 3.25-4	N (%)	242 (35)	79 (35.0)	163 (35.1)	0.80 (0.53-1.20)	0.28
Q4: 4-28	N (%)	94 (13.6)	24 (10.6)	70 (15.1)	0.57 (0.32-0.99)	0.045
Seafood
Q1: 0-0.25	N (%)	267 (40.5)	80 (40.8)	187 (40.3)	1		0.5
Q2: 0.25-1.75	N (%)	174 (26.4)	57 (29.1)	117 (25.2)	1.14 (0.54)	0.54
Q3: 1.75-22	N (%)	219 (33.2)	59 (30.1)	160 (34.5)	0.86 (0.58-1.28)	0.46
Vegetables
Q1: <28	N (%)	288 (41.6)	98 (43.2)	190 (40.9)	1		NA
Q2: 28	N (%)	404 (58.4)	129 (56.8)	275 (59.1)	0.91 (0.66-1.25)	0.56
Fruits
Q1: <28	N (%)	143 (20.7)	45 (19,8)	98 (21.1)	1		NA
Q2: 28	N (%)	549 (79.3)	182 (80.2)	367 (78.9)	1.08 (0.73-1.60)	0.7
Legumes
Q1: 0-6	N (%)	167 (24.5)	59 (27.2)	108 (23.3)	1		0.12
Q2: 6-8	N (%)	260 (38.2)	88 (40.6)	172 (37.1)	0.94 (0.62-1.41)	0.75
Q3: 8-11	N (%)	93 (13.7)	25 (11.5)	68 (14.7)	0.67 (0.39-1.18)	0.16
Q4: 11-28	N (%)	161 (23.6)	45 (20.7)	116 (25)	0.71 (0.44-1.13)	0.15
Nuts
Q1: 0-2.5	N (%)	170 (25.7)	29 (14.7)	141 (30.3)	1		0.008
Q2: 2.5-6	N (%)	150 (22.7)	51 (25.9)	99 (21.3)	2.50 (1.48-4.23)	0.001
Q3: 6-14	N (%)	193 (29.2)	67 (34.0)	126 (27.1)	2.59 (1.57-4.25)	<0.001
Q4: 14-28	N (%)	149 (22.5)	50 (25.4)	15 (21.3)	2.46 (1.45-4.15)	0.001
Yogurt
Q1: 0-6	N (%)	185 (27.8)	53 (26.5)	132 (28.4)	1		0.79
Q2: 6-11	N (%)	170 (25.6)	56 (28.0)	114 (24.5)	1.22 (0.78-1.92)	0.38
Q3: 11-14	N (%)	154 (223.2)	41 (20.5)	113 (24.3)	0.90 (0.56-1.46)	0.68
Q4: 14-28	N (%)	156 (23.5)	50 (25.0)	106 (22.8)	1.17 (0.74-1.87)	0.5
Olive-oil
Q1: <28	N (%)	188 (28.4)	57 (28.9)	131 (28.2)	1		NA
Q2: 28	N (%)	474 (71.6)	140 (71.1)	334 (71.8)	0.96 (0.67-1.39)	0.84
Olives
Q1: 0-4	N (%)	181 (27.4)	45 (23.1)	136 (29.3)	1		0.08
Q2: 4-14	N (%)	238 (36.1)	68 (34.9)	170 (36.6)	1.21 (0.78-1.88)	0.4
Q3:14-28	N (%)	241 (36.5)	82 (42.1)	159 (34.2)	1.56 (1.01-2.40)	0.04
Red Meat
Q1: 0-6	N (%)	245 (35.4)	60 (26.4)	185 (39.8)	1		<0.0001
Q2: 6-11	N (%)	255 (36.9)	85 (37.4)	170 (36.6)	1.54 (1.04-2.28)	0.03
Q3: 11-28	N (%)	192 (27.8)	82 (36.1)	110 (23.7)	2.30 (1.53-3.46)	<0.001
Carbohydrate rich foods
Q1: <28	N (%)	125 (18.4)	28 (12.8)	97 (21.0)	1		NA
Q2: 28	N (%)	556 (81.6)	191 (87.2)	365 (79.0)	1.81 (1.15-2.86)	0.01
Pasta/Rice
Q1: 0-6	N (%)	209 (51.7)	42 (40.8)	167 (55.5)	1		NA
Q2: 6-28	N (%)	195 (48.3)	61 (59.2)	134 (44.5)	1.81 (1.15-2.85)	0.01
Soft drinks
Q1: 0-0.25	N (%)	270 (39.1)	71 (31.4)	199 (42.8)	1		<0.0001
Q2: 0.25-2.5	N (%)	104 (15.1)	29 (12.8)	75 (16.1)	1.08 (0.65-1.80)	0.76
Q3: 2.5-8	N (%)	145 (21.0)	52 (23.0)	93 (20.0)	1.57 (1.02-2.42)	0.04
Q4: 8-28	N (%)	172 (24.9)	74 (32.7)	98 (21.1)	2.12 (1.41-3.18)	<0.001
Healthy eating
0	N (%)	32 (4.6)	17 (7.3)	11 (2.4)	1		0.03
1	N (%)	60 (8.5)	18 (7.7)	42 (9.0)	0.28 (0.11-0.71)	0.007*
2	N (%)	102 (14.5)	36 (15.5)	66 (14.2)	0.35 (0.15-0.83)	0.02*
3	N (%)	142 (20.20)	51 (21.9)	91 (19.5)	0.36 (0.16-0.83)	0.02*
4	N (%)	188 (26.7)	58 (24.9)	130 (27.9)	0.29 (0.13-0.65)	0.003*
5	N (%)	138 (19.6)	41 (17.6)	97 (20.8)	0.27 (0.12-0.63)	0.003*
6	N (%)	41 (5.8)	12 (5.2)	29 (6.2)	0.27 (0.10-0.74)	0.01*
*Univariate non-adjusted Logistic Regression Model
**P-value nominal significance threshold=0.05
***Bonferroni adjusted significance threshold=0.01 (valid for smoking, coffee consumtpion and alcohol consumtion)
***Bonferroni adjusted significance threshold=0.004 (valid for smoking, coffee consumtpion and alcohol consumtion)
^Continuous variables were converted into categorical variables, but not all continuous variables were categorized consistently into quantiles. The number of categories chosen was based in the frequency distribution of each exposure variable.
^^A food frequency custom made questionnaire - which comprised 13 different food categories - was developed as part of the study, to assess dietary habits during the year prior to baseline for controls and the year prior to the onset of the disease for PD cases. Six food categories that are over-represented in the Mediterranean Diet (fish, vegetables, fruits, legumes, nuts and olive oil) were cho…

## Sheet: Supplementary Table 6
Supplemental Table 6: Summarized data of the association of indoor and outdoor activities and PD in the Cypriot population
Variable		Total	Cases	Controls	OR (95%CI)*	p-value** (LR)	p-trend*** (LR)
Walking Duration (hrs per week)
Q0: 0	N (%)	186 (28.0)	48 (23.6)	138 (30.0)	1		0.07
Q1: 0.25-2.5	N (%)	172 (25.8)	54 (26.6)	118 (25.5)	1.32 (0.83-2.08)	0.24
Q2: 2.5-5	N (%)	145 (21.8)	43 (21.2)	102 (22.1)	1.21 (0.75-1.97)	0.44
Q3: 5-60	N (%)	162 (24.4)	58 (28.6)	104 (22.5)	1.60 (1.01-2.54)	0.04
Cycling duration (hrs per week)	N	666	204	462	1.06 (0.93-1.21)	0.39	NA
	Median (IQR)	0 (0)	0 (0)	0 (0)
Gardening Duration (hrs per week)
Q0: 0	N (%)	244 (36.7)	78 (38.4)	166 (35.9)	1		0.8
Q1: 0.25-1	N (%)	101 (15.2)	28 (13.8)	73 (15.8)	0.82 (0.49-1.36)	0.44
Q2: 1-4.5	N (%)	159 (23.9)	40 (19.7)	119 (25.8)	0.72 (0.46-1.12)	0.14
Q3: 4.5-60	N (%)	161 (24.2)	57 (28.1)	104 (22.5)	1.17 (0.77-1.78)	0.47
DIY Duration (hrs per week)	N	665	203	462	1.02 (0.97-1.08)	0.46	NA
	Median (IQR)	0 (1)	0 (1)	0 (1)
Physical Exercise (hrs per week)	N	663	202	461	1.0 (0.94-1.07)	0.96	NA
	Median (IQR)	0 (0.5)	0 (0.3)	0 (0.5)
Housework Duration (hrs per week)	N	661	202	459	1.0 (1.0-1.02)	0.26	NA
	Median (IQR)	5.5 (21)	5 (24)	5.5 (20)
Intense activity
No	N (%)	411 (62.3)	113 (56.5)	298 (64.8)	------	0.04	NA
Yes	N (%)	249 (37.7)	87 (43.5)	162 (35.2)
Intense activity (hrs per week)
Q1: 0-1	N (%)	76 (29.1)	26 (28.6)	50 (29.4)	1		0.05
Q2: 1-2	N (%)	44 (16.9)	12 (13.2)	32 (18.8)	0.72 (0.32-1.63)	0.43
Q3: 2-3	N (%)	42 (16.1)	9 (9.9)	33 (19.4)	0.52 (0.22-1.26)	0.15
Q4: 3-6	N (%)	48 (18.4)	17 (18.7)	31 (18.2)	1.05 (0.49-2.25)	0.89
Q5: 6-40	N (%)	51 (19.5)	27 (29.7)	24 (14.2)	2.16 (1.05-4.47)	0.04
Total physical activity (hrs per week)
Q1: 0-1	N (%)	133 (20.2)	42 (20.9)	91 (20.0)	1		0.14
Q2: 1-2.4	N (%)	130 (19.8)	33 (16.4)	97 (21.3)	0.74 (0.43-1.26)	0.27
Q3: 2.4-4	N (%)	137 (20.9)	38 (18.9)	99 (21.7)	0.83 (0.49-1.40)	0.49
Q4: 4-6.5	N (%)	126 (19.2)	37 (18.4)	89 (19.5)	0.90 (0.53-1.53)	0.7
Q5: 6.5-22.5	N (%)	131 (19.9)	51 (25.4)	80 (17.5)	1.38 (0.83-2.29)	0.21
Floors per day
0	N (%)	322 (49.2)	87 (43.5)	235 (51.7)	1		0.07
0-3	N (%)	185 (28.2)	62 (31.0)	123 (27.0)	1.36 (0.92-2.02)	0.12
>3	N (%)	148 (22.6)	51 (25.5)	97 (21.3)	1.42 (0.93-2.16)	0.1
*Univariate non-adjusted Logistic Regression Model
**P-value nominal significance threshold=0.05
***Bonferroni adjusted significance threshold=0.005

## Sheet: Supplementary Table 7
Supplemental Table 7: Summarized data of the association of previously reported exposure risk factors and PD in the Cypriot population
Variable		Total	Cases	Controls	OR (95%CI)*	p-value** (LR test)	p-trend*** (LR test)
Toxic agents
No toxic agents	Ν (%)	368 (53.3)	108 (47.6)	260 (56.2)	1		0.001
Pesticides	Ν (%)	216 (31.3)	71 (31.3)	145 (31.3)	1.18 (0.82-1.7)	0.37
Other chemical agents	Ν (%)	79 (11.5)	32 (14.1)	47 (10.2)	1.64 (0.99-2.71)	0.05
Both	Ν (%)	27 (3.9)	16 (7.1)	11 (2.4)	3.50 (1.57-7.79)	0.002
Frequency of pesticide application per year
Q1: 1-2	Ν (%)	33 (24.6)	7 (16.3)	26 (28.6)	1		0.23
Q2: 2-3.5	Ν (%)	24 (17.9)	11 (25.6)	13 (14.3)	3.14 (0.99-10)	0.05
Q3: 3.5-8	Ν (%)	28 (20.9)	6 (14.0)	22 (24.2)	1.01 (0.30-3.46)	0.98
Q4: 8-24	Ν (%)	30 (22.4)	11 (25.6)	19 (20.9)	2.15 (0.70-6.57)	0.18
Q5: 24-365	Ν (%)	19 (14.2)	8 (18.6)	11 (12.1)	2.70 (0.79-9.29)	0.12
Duration of pesticide application (years)
Q1: 0-18	Ν (%)	44 (50.0)	16 (61.5)	28 (45.2)	1		NA
Q2: 18-60	Ν (%)	44 (50.0)	10 (38.5)	34 (54.8)	0.51 (0.20-1.31)	0.16
Protection from pesticides
No	Ν (%)	66 (50.8)	19 (63.3)	47 (47.0)	1		NA
Yes	Ν (%)	64 (49.2)	11 (36.7)	53 (53.0)	0.62 (0.38-1.27)	0.11
Well water consumption
No	Ν (%)	297 (43.2)	95 (42.0)	202 (43.8)	1		0.17
Yes, rarely	Ν (%)	104 (15.1)	24 (10.6)	80 (17.4)	0.64 (0.38-1.07)	0.09
Yes, systematically	Ν (%)	286 (41.6)	107 (47.4)	179 (38.8)	1.27 (0.90-1.79)	0.17
Severe head injury
No	Ν (%)	489 (71.0)	144 (63.7)	345 (74.5)	1		0.03
Yes, with fainting	Ν (%)	114 (87.5)	51 (22.6)	63 (13.6)	1.94 (1.28-2.94)	0.002
Yes, with no fainting	Ν (%)	86 (12.5)	31 (13.7)	55 (11.9)	1.35 (0.83-2.18)	0.22
Years since head injury
Q1: 1-11	Ν (%)	28 (20.0)	17 (22.7)	11 (16.9)	1		0.13
Q2: 11-26	Ν (%)	29 (20.7)	15 (20.0)	14 (21.5)	1.44 (0.50-4.13)	0.5
Q3: 26-40	Ν (%)	28 (20.0)	16 (21.3)	12 (18.5)	1.16 (0.40-3.36)	0.79
Q4: 40-50	Ν (%)	32 (22.9)	21 (28.0)	11 (16.9)	0.81 (0.28-2.31)	0.69
Q5: 50-70	Ν (%)	23 (16.4)	6 (8.0)	17 (26.2)	4.38 (1.32-14.6)	0.02
Intense Stress/ Traumatic experience
No	Ν (%)	215 (31.5)	71 (32.0)	126 (27.4)	1		NA
Yes, Moderate	Ν (%)	272 (39.9)	97 (43.7)	175 (38.0)	0.53 (0.35-0.82)	0.004
Yes, Severe	Ν (%)	195 (28.6)	46 (20.7)	149 (32.4)	0.95 (0.66-1.38)	0.81
Years since intense stress/Traumatic experience
Q1: 0-10	Ν (%)	125 (40.2)	27 (30.3)	98 (44.1)	1		0.07
Q2: 10-21	Ν (%)	84 (27.0)	29 (32.6)	55 (24.8)	1.91 (1.03-3.56)	0.04
Q3: 21-80	Ν (%)	102 (32.8)	33 (37.1)	69 (31.1)	1.74 (0.96-3.14)	0.07
*Univariate non-adjusted Logistic Regression Model
**P-value nominal significance threshold=0.05
***Bonferroni adjusted significance threshold=0.006

## Sheet: Supplementary Table 8
Supplemental Table 8: Multi-varable logistic regression model regarding enviromental determinants for PD in Cypriot PD cases and controls^
Variable	N	Univariate OR (95% CI)*	Univariate p-value***	Multivariate OR (95%CI)**	Multivariate p-value***
Age at Baseline	685	0.96 (0.95-0.97)	<0.0001	0.96 (0.94-0.98)	<0.0001
Gender
Male	358	1		1
Female	337	0.83 (0.61-1.14)	0.26	0.68 (0.40-1.15)	0.15
Fish consumption (frequency per month)
Q1: 0-1	175	1		1
Q2: 1-3.25	180	0.77 (0.49-1.19)	0.23	0.84 (0.49-1.45)	0.49
Q3: 3.25-4	242	0.80 (0.53-1.20)	0.28	0.93 (0.52-1.66)	0.52
Q4: 4-28	94	0.57 (0.32-0.99)	0.045	0.39 (0.17-0.87)	0.02
Nuts consumption (frequency per month)
Q1: 0-2.5	170	1		1
Q2: 2.5-8	243	2.50 (1.48-4.23)	0.001	2.15 (1.15-4.02)	0.02
Q3: 8-14	100	2.59 (1.57-4.25)	<0.001	2.23 (1.18-4.22)	0.01
Q4: 14-28	149	2.46 (1.45-4.15)	0.001	2.74 (1.38-5.45)	0.004
Olives
Q1: 0-4	181	1		1
Q2: 4-14	238	1.21 (0.78-1.88)	0.4	1.36 (0.82-2.24)	0.23
Q3:14-28	241	1.56 (1.01-2.40)	0.04	1.29 (0.78-2.14)	0.32
Red meat consumption (frequency per month)
Q1: 0-6	245	1		1
Q2: 6-11	255	1.54 (1.04-2.28)	0.03	1.37 (0.83-2.25)	0.22
Q3: 11-28	192	2.30 (1.53-3.46)	<0.001	1.92 (1.22-3.33)	0.02
Soft drinks
Q1: 0-0.25	270	1		1
Q2: 0.25-2.5	104	1.08 (0.65-1.80)	0.76	1.03 (0.54-1.97)	0.93
Q3: 2.5-8	145	1.57 (1.02-2.42)	0.04	1.41 (0.80-2.47)	0.23
Q4: 8-28	172	2.12 (1.41-3.18)	<0.001	2.06 (1.21-3.52)	0.008
Healthy eating
0	32	1		1
1	60	0.28 (0.11-0.71)	0.007*	0.31 (0.08-1.28)	0.11
2	102)	0.35 (0.15-0.83)	0.02*	0.54 (0.14-2.05)	0.36
3	142	0.36 (0.16-0.83)	0.02*	0.48 (0.13-1.81)	0.28
4	188	0.29 (0.13-0.65)	0.003*	0.56 (0.15-2.12)	0.4
5	138	0.27 (0.12-0.63)	0.003*	0.52 (0.13-2.10	0.36
6	41	0.27 (0.10-0.74)	0.01*	0.46 (0.09-2.34)	0.35
Toxic agents
No toxic agents	368	1		1
Pesticides	216	1.18 (0.82-1.7)	0.37	1.06 (0.65-1.70)	0.83
Other chemical agents	79	1.64 (0.99-2.71)	0.05	1.06 (0.54-2.08)	0.87
Both	27	3.50 (1.57-7.79)	0.002	3.28 (1.15-9.36)	0.03
Severe head injury
No	489	1		1
Yes, with no fainting	114	1.35 (0.83-2.18)	0.22	1.44 (0.77-2.66)	0.25
Yes, with fainting	86	1.94 (1.28-2.94)	0.002	2.42 (1.43-4.09)	0.001
Intense Stress/Traumatic experience
No	215	1		1
Yes, Moderate	195	0.53 (0.35-0.82)	0.004	0.41 (0.23-0.72)	0.002
Yes, Severe	272	0.95 (0.66-1.38)	0.81	1.04 (0.65-1.67)	0.88
Cumulative Smoking (cigarettes over lifetime)
0	377	1		1
Q1: 1-48000	53	0.62 (0.33-1.19)	0.15	0.64 (0.29-1.43)	0.28
Q2: 48000-132000	50	0.89 (0.48-1.66)	0.72	0.83 (0.39-1.76)	0.63
Q3: 132000-275000	53	0.75 (0.40-1.40)	0.36	0.66 (0.29-1.50)	0.32
Q4: 275000-438000	54	0.67 (0.35-1.25)	0.21	0.48 (0.20-1.14)	0.1
Q5: 438000-1940000	53	0.45 (0.23-0.91)	0.026	0.32 (0.13-0.83)	0.02
Total Wine (glasses per month)
0	396	1		1
Q1: 0-1.2	77	1.22 (0.73-2.01)	0.45	1.15 (0.60-2.22)	0.67
Q2: 1.2-3.75	71	0.97 (0.57-1.66)	0.92	0.73 (0.36-1.48)	0.38
Q3: 3.75-10.5	82	0.93 (0.56-1.55)	0.79	1.33 (0.70-2.53)	0.38
Q4: 10.5-134	77	0.54 (0.30-0.96)	0.04	0.82 (0.39-1.73)	0.71
*Univariate Logistic Regression Model
**Multivariate Logistic Regression Model
*** P-value nominal significance threshold=0.05
^. Coffee consumption(cups per month) was not included in the model due to the high collinearity with cigarettes per month variable (β=2.13, se=0.19, P<0.0001)

## Sheet: Supplementary Table 9
Supplemental Table 9: Summarized data on SNPs genotyped and their corresponding allele frequency in European population and Cypriot PD cases and controls
SNP	GENE	ALLELES	RISK ALLELE	European Allele frequency*	Cases Allele Frequency	Controls Allele Frequency	calculated power based on Cypriot allele frequencies
rs12185268	SPPL2C	A/G	A	A: 0.76 G:0.24	A: 0.80 G: 0.20	A: 0.74 G:0.26	0.26
rs10513789	MCCC1	G/T	T	G: 0.20 T:0.80	G: 0.19 T: 0.81	G: 0.18 T: 0.82	0.18
rs6599389	TMEM175	A/G	A	A:0.06 G:0.94	A: 0.12 G: 0.88	A: 0.09 G: 0.91	0.19
rs356220	SNCA	C/T	T	C:0.61 T:0.39	C: 0.57 T: 0.43	C: 0.63 T: 0.37	0.4
rs7617877	LINC00693	A/G	A	A: 0.34 G: 0.66	A: 0.27 G: 0.73	A: 0.26 G: 0.74	0.22
rs17115100	CYP17A1	G/T	T	G: 0.91 T:0.09	G: 0.90 T: 0.10	G: 0.91 T: 0.09	0.11
rs10464059	chr5:180367208	A/G	A	Α: 0.15 G: 0.85	A: 0.13 G: 0.87	A: 0.12 G: 0.88	0.24
rs13312	USP24	C/G	G	C: 0.81 G: 0.19	C: 0.79 G: 0.21	C: 0.86 G: 0.14	0.19
rs1801582	PARK2	C/G	G	C: 0.83 G: 0.17	C: 0.83 G: 0.17	C: 0.84 G: 0.16	0.17
rs4837628	BRINP1	C/T	T	C: 0.45 T: 0.55	C: 0.32 T: 0.68	C: 0.34 T: 0.66	0.27
rs823118	NUCKS1	C/T	T	C: 0.47 T: 0.53	C: 0.32 T: 0.68	C: 0.37 T: 0.63	0.1
rs356182	SNCA	A/G	G	A: 0.64 G: 0.36	A: 0.63 G: 0.37	A: 0.67 G: 0.33	0.34
rs17649553	MAPT	C/T	C	C: 0.76 T: 0.24	C: 0.80 T: 0.20	C: 0.74 T: 0.26	0.27
*The European allele frequencies were obtained from The 1000 Genomes project (http://www.internationalgenome.org/)

## Sheet: Supplementary Table 10
Supplemental Table 10: Genotype frequencies for the 13 SNPs for Cypriot PD cases and controls
	All participants	Cases	Controls
SNP	N (%)	N (%)	N (%)
rs12185268
A/A	413 (58.7)	153 (65)	257 (55)
A/G	246 (35)	71 (30)	173 (37)
G/G	45 (6)	11 (5)	34 (7)
Total	704	235	464
HWE			0.55
rs10513789
T/T	469 (67)	151 (65)	315 (68)
T/G	208 (30)	76 (32)	130 (28)
G/G	26 (4)	7 (3)	19 (4)
Total	703	234	464
HWE			0.27
rs6599389
G/G	574 (82)	180 (77)	390 (84)
G/A	122 (17)	52 (22)	69 (15)
A/A	8 (1)	3 (1)	5 (1)
Total	704	235	464
HWE			0.36
rs356220
C/C	263 (38)	79 (34)	184 (4)
C/T	328 (47)	107 (46)	216 (47)
T/T	106 (15)	45 (19)	61 (13)
Total	697	231	461
HWE			0.92
rs7617877
A/A	50 (7)	19 (8)	31 (7)
A/G	265 (38)	87 (37)	176 (38)
G/G	387 (55)	129 (55)	255 (55)
Total	702	235	462
HWE			0.9
rs17115100
G/G	579 (82)	192 (82)	382 (83)
G/T	112 (16)	38 (16)	74 (16)
T/T	11 (2)	5 (2)	6 (1)
Total	702	235	462
HWE			0.27
rs10464059
A/A	8 (1)	4 (2)	4 (1)
G/A	160 (23)	51 (22)	107 (23)
G/G	536 (76)	180 (77)	353 (76)
Total	704	235	464
HWE			0.28
rs13312
C/C	490 (7)	146 (62)	340 (73)
C/G	200 (28)	81 (34)	118 (25)
G/G	14 (2)	8 (3)	6 (1)
Total	704	235	464
HWE			0.33
rs1801582
C/C	487 (69)	162 (69)	324 (70)
C/G	199 (28)	66 (28)	129 (28)
G/G	18 (3)	7 (3)	11 (2)
Total	704	235	464
HWE			0.86
rs4837628
C/C	72 (1)	25 (11)	47 (1)
C/T	327 (46)	102 (43)	223 (48)
T/T	305 (43)	108 (46)	194 (42)
Total	704	235	464
HWE			0.15
rs823118
C/C	92 (13)	22 (9)	69 (15)
C/T	318 (45)	108 (46)	206 (44)
T/T	294 (42)	105 (45)	189 (41)
Total	704	235	464
HWE			0.32
rs356182
A/A	304 (43)	95 (40)	208 (45)
A/G	310 (44)	105 (45)	203 (44)
G/G	86 (12)	35 (15)	50 (11)
Total	700	235	461
HWE			1
rs17649553
C/C	410 (58)	150 (64)	257 (56)
C/T	248 (35)	73 (31)	173 (37)
T/T	44 (6)	11 (5)	33 (7)
Total	702	234	463
HWE			0.63

[truncated: 2 more sheets: Supplementary Figure 1, Supplementary Figure 2]
